# Supplementary material for: Highly efficient CRISPR/Cas9 system in Plasmodium falciparum using Cas9-expressing parasites and a linear donor template
Source: Sci Rep. 2021 Sep 16;11:18501. doi: 10.1038/s41598-021-97984-z (PMC8445982; doi:10.1038/s41598-021-97984-z)
Supplement: Supplementary file 2 — Supplementary Information 1. [file 41598_2021_97984_MOESM2_ESM.xlsx]

## Sheet: sup data1
Supplementary Data 1: Oligonucleotides used in this study
Experiments	Oligo name	Sequence
psgRNA1_cen, psgRNA2_cen	BsaI_del_F	ATGACTTGGTTGAGTACTCACCAGTCACAG
	BsaI_del_R	GCTGCAATGATACCGCGAGATCCACGCTCACCGG
	PbU6_sgRNA_cassette_F	CGTTACTAGTGGATCACCGCGGTGGCGG
	PbU6_sgRNA_cassette_R	CTTCAATTTCGGATCCAAAAAAAAGCAC
pfcas9	Pfhsp70_promoter_F	AAAGGATCCGCATAAATATCTGGTGAAATACAAACAAG
	Pfhsp70_promoter_R	GCTTTTGCACTAGCCATTTTTTTCTTAATTCTTTTGTATATATATATATATATATAATAATAATAA
	cas9_F	ATGGCTAGTGCAAAAGCTAGCG
	3'UTR_Pbhsp70_R	AAAGTCGACAAAATACCAATAATACCGTTTGG
	kahrp_HR1_F	AAAGGTACCCCTGCTTCTTGTAATTGTGCTTGTCC
	kahrp_HR1_R	AAACTCGAGCGGTGATGAAAAACACCATTCC
	kahrp_HR2_F	AAAGGATCCAACTCCGTATGGAGCTGAATAGC
	kahrp_HR2_R	AAAGCGGCCGCATCCGGTGACTCCTTCGATTTCAG
	kahrp_gRNA_F	TATTGAACCATGGGCTGCACCATG
	kahrp_gRNA_R	AAACCATGGTGCAGCCCATGGTTC
	cas9_cassette_check_F (P1)	GGGTTTTGAAGTGCTCTAATAACG
	cas9_cassette_check_R (P2)	CAGAGATTATTTAACCACAGCATCC
pfap2-g-ko	AP2-G_KO_HR1_F	ACAATAATAATAACAACAATAACAGCAACG
	AP2-G_KO_HR1_R	TTTTTTACTTAAACGTCTTCGATTTTCCCACCATC
	AP2-G_KO_HR2_F	GGTGGGAAAATCGAAGACGTTTAAGTAAAAAATTTTAATGTTAAAAG
	AP2-G_KO_HR2_R	AGGGTAGGAATTTTCTCTGTCC
	AP2-G_KO_gRNA_F	TATTGGATGTAGATGGTGGGAAAA
	AP2-G-KO_gRNA_R	AAACTTTTCCCACCATCTACATCC
	AP2-G_KO_checkF (P3)	ATGAACAATGTAAGTATGAAAAATAATGATGG
	AP2-G_KO_checkR (P4)	CTGTTGTTTCCCCCTTTGTGG
pfap2-i::gfp	AP2-I-GFP_HR1_F	GGCTGGGAAACACGTTGATAAGAAT
	AP2-I-GFP_HR1_R	TCCTTTACTGCTAGCTAAATGTTCTGTTTGAATTTCTGAATTTACATTCATAAAATATAGAGAAGAATCATTTTG
	gfp_fusion_F	GCTAGCAGTAAAGGAGAAGAATTAT
	gfp_fusion_R	TTATTTGTATAGTTCATCCATGCCATG
	AP2-I-GFP_HR2_F	GGATGAACTATACAAATAATATATTTAAATCTATTAAAATATATATGTTTGTGGAATATAATATATATAA
	AP2-I-GFP_HR2_R	CCATTAATTTTATTATTATTATTATTTTAATGCTATATTTCATATACTG
	AP2-I-GFP_gRNA_F	TATTGACATTCATAAAATAAAGAG
	AP2-I-GFP_gRNA_R	AAACCTCTTTATTTTATGAATGTC
	AP2-I-GFP_check_F (P5)	AACCAACAATCGTGGTATATATGGG
	AP2-I-GFP_check_R (P6)	TTGGTAACATACATATATATATGTATATATCTACATTCATTC
Pfg_red/green	Dynein_promoter_F	GGGCCATTTTTTTAATGAAGGAAATTCATTTT
	Dynein_promoter_R	ATAATTCTTCTCCTTTACTCATTATTGAAAAACATAATATCTAAGAGGG
	gfp_for_cassette_F	GAGTAAAGGAGAAGAATTATTTACTGGAGTTGTCC
	gfp_for_cassette_R	AGTACATAAATATATTATATAAATCCTTTATTTGTATAGTTCATCCATGCCATGTG
	3'UTR_Pfhsp90_F	TAAAGGATTTATATAATATATTTATGTACTCACAATGGGGTC
	3'UTR_Pfhsp90_R	TTTCATGTCTCAGTAAAGTCTTTCAATACATATG
	csp_HR1_F	CGGTATCGATAAGCTGCGTATACGTCTTATGCACAAATATAGTAC
	csp_HR1_R	CATGAAAATCAAGCTTGCTTTCAACTGAATGGTCCCCATGTAG
	csp_HR2_F	ATGGCCCATCGAATTCTGTGACCTTGTCCATTACCTTGATTG
	csp_HR2_R	CGGGCTGCAGGAATTGTTGAGGCCTTATTCCAGGAATACC
	csp_gRNA_F	TATTGCATTTCGGTTTGGGTCATT
	csp_gRNA_R	AAACAATGACCCAAACCGAAATGC
	csp_donor_F	GCGTATACGTCTTATGCACAAATATAGTAC
	csp_donor_R	TGAGGCCTTATTCCAGGAATACC
	male_cassette_check_F (P7)	TAACGAAGAACCAAGTGATAAGCAC
	male_cassette_check_R (P8)	ACGTAAATTATGTTAAATGACTAATTGTATATTGTTCC
	male_cassette_check_F (P9)	TGGAAGCGTTCAACTAGCAG
	ccp2_promoter_F	CGGGCCCCCCCTCGAGCAGTGAGTATTAACATAAAAATATATTGCAAACTAGC
	ccp2_promoter_R	CCTCCTCGCCCTTGCTCACCATAATTTGGTTATTTTGTTATATATACAAATTAGG
	mCherry_F	ATGGTGAGCAAGGGCG
	mCherry_R	TCACTTGTACAGCTCGTCCATG
	3'UTR_Pfhsp70_F	GGACGAGCTGTACAAGTGAACTAATAAAAAAAAAAAACATTAAACAGGAC
	3'UTR_Pfhsp70_R	ATTCGATATCAAGCTTGCCTAATAATACATATATTTTTAAAAACATTTTGTATGG
	palm_HR1_F	CTGCAGGAATTCGATACATGTACATATTTAATAATATCAAGAGAAAGGCC
	palm_HR1_R	TTAGGCAAGCTTGATTTTCATGACATTTTTAATATAATTATGAGAAGCCAAAC
	palm_HR2_F	ATACTCACTGCTCGAGCGAGGATTTTGTAAATACTCATATTTTGAAATAC
	palm_HR2_R	CGGGCCCCCCCTCGAAGAGTATTTAAGGGTGTGGTAATGC
	palm_gRNA_F	TATTGGAAAACAGAACAGATTTCG
	palm_gRNA_R	AAACCGAAATCTGTTCTGTTTTCC
	palm_donor_F	ACATGTACATATTTAATAATATCAAGAGAAAGGCC
	palm_donor_R	AGAGTATTTAAGGGTGTGGTAATGC
	female_cassette_check_F (P10)	GCTCATTTATTTATGAAAACAGAACAG
	female_cassette_check_R (P11)	TGTTCTATATGTCATATGTCATATGCCATATGTC
	female_cassette_check_F (P12)	CCACCCTTGGTCACCTTCAGC
