# Supplementary material for: Highly efficient CRISPR/Cas9 system in Plasmodium falciparum using Cas9-expressing parasites and a linear donor template
Source: Sci Rep. 2021 Sep 16;11:18501. doi: 10.1038/s41598-021-97984-z (PMC8445982; doi:10.1038/s41598-021-97984-z)
Supplement: Supplementary file 3 — Supplementary Information 2. [file 41598_2021_97984_MOESM3_ESM.xlsx]

## Sheet: sup data2
Supplementary Data 2: SNPs and indels in 3D7cas9
Chromosome	P. falciparum chromosome name in PlasmoDB
Position	Positions (bp) of each variants in the chromosome described in the left column
Genomic feature	indicate the variants found in exon (Exon), intron (Intron), intergenic regions (Intergenic) or subtelomerric regions (Subtelomeric). When in exon, nonsynonymous SNP, synonymous SNP or indel are described.
Associated gene	Gene ID associated with the variants when in exon.
Gene description	Functional description of proteins encoded by Associated genes.
Reference sequence	Nucletides shown in reference genome in the database(PlsasmoDB)
Altered sequence	Nucletides called as variants
Quality value	calculated by GATK HaplotypeCaller
Chromosome	Position	Genomic feature	Associated gene	Gene description	Reference sequence	Altered sequence	Quality score	vs ap2gko
Pf3D7_01_v3	57380	Subtelomeric			ATATATATATAT	A	5184.73	common
Pf3D7_01_v3	57405	Subtelomeric			A	C	5187.77	common
Pf3D7_01_v3	57429	Subtelomeric			C	A	4651.77	common
Pf3D7_01_v3	57434	Subtelomeric			A	T	4651.77	common
Pf3D7_01_v3	57439	Subtelomeric			T	A	4606.77	common
Pf3D7_01_v3	57450	Subtelomeric			C	T	4561.77	common
Pf3D7_01_v3	57484	Subtelomeric			C	T	2092.77	common
Pf3D7_01_v3	57527	Subtelomeric			C	G	1748.77	common
Pf3D7_01_v3	116613	Intergenic			T	TCATATATTTATTCATTTATTTGTTCATATATATGTTCATTTATTTATA	3589.73	common
Pf3D7_01_v3	152195	Exon_indel	PF3D7_0103400	zinc-carboxypeptidase, putative	T	TATCATTATATTGATTACATTTATTTGTATAATCATC	4053.73	common
Pf3D7_01_v3	158451	Exon_indel	PF3D7_0103500	conserved Plasmodium protein, unknown function	T	TCAAAAGGATAAAACATTTATCAATCAAAAGGATAAAACATTTATCAAA	1359.73	common
Pf3D7_01_v3	160654	Intergenic			A	T	1106.77	common
Pf3D7_01_v3	160658	Intergenic			G	T	1106.77	common
Pf3D7_01_v3	160662	Intergenic			G	T	1006.77	common
Pf3D7_01_v3	190317	Exon_indel	PF3D7_0104300	ubiquitin carboxyl-terminal hydrolase 1, putative	CATAATA	C	5288.73	common
Pf3D7_01_v3	237483	Intergenic			AATAT	A	1773.73	common
Pf3D7_01_v3	270239	Intergenic			T	TATATA	2296.73	common
Pf3D7_01_v3	273111	Exon_indel	PF3D7_0106400	pre-rRNA-processing protein TSR2, putative	T	TTATATATATATATATATATATA	1490.73	common
Pf3D7_01_v3	275488	Exon_indel	PF3D7_0106500	conserved Plasmodium protein, unknown function	G	GATAATAAAAATGGTGTTCATGAAAATAAAAATGGTGTTCATGATA	3128.73	common
Pf3D7_01_v3	286838	Intergenic			AATATATATATAT	A	1359.73	common
Pf3D7_01_v3	287205	Intron	PF3D7_0106800	ras-related protein Rab-5C	T	TTATATA	3333.73	common
Pf3D7_01_v3	288303	Intron	PF3D7_0106800	ras-related protein Rab-5C	AATATATATATAT	A	1076.73	common
Pf3D7_01_v3	289078	Intergenic			T	TTATATATATATATATATATA	2136.73	common
Pf3D7_01_v3	289306	Intergenic			GATATATATAT	G	1171.73	common
Pf3D7_01_v3	291538	Exon_indel	PF3D7_0106900	2-C-methyl-D-erythritol 4-phosphate cytidylyltransferase, putative	A	AATGAAAAAG	4591.73	common
Pf3D7_01_v3	293469	Intergenic			G	GTATATATATATA	1898.73	common
Pf3D7_01_v3	293766	Intron	PF3D7_0107000	centrin-1	GTAAATAATAAATAA	G	3703.73	common
Pf3D7_01_v3	293829	Intron	PF3D7_0107000	centrin-1	AATATAT	A	2479.73	common
Pf3D7_01_v3	294071	Intron	PF3D7_0107000	centrin-1	C	CATATAT	2767.73	common
Pf3D7_01_v3	294390	Intron	PF3D7_0107000	centrin-1	CATATATAT	C	1390.73	common
Pf3D7_01_v3	297125	Intergenic			AATAT	A	1488.73	common
Pf3D7_01_v3	314519	Intergenic			C	T	2076.77	common
Pf3D7_01_v3	318038	Exon_nonsynonymous_SNP	PF3D7_0107600	eukaryotic translation initiation factor 2-alpha kinase 2, putative	A	C	2862.77	common
Pf3D7_01_v3	319523	Intergenic			AATATAT	A	1318.73	common
Pf3D7_01_v3	320629	Exon_indel	PF3D7_0107700	dolichyl-diphosphooligosaccharide--protein glycosyltransferase subunit OST3/OST6, putative	CAATAAT	C	3673.73	common
Pf3D7_02_v3	631341	Intergenic			C	CAAAAAAAAAAAAA,CAAAAAAAAAAAA	2121.73	common
Pf3D7_02_v3	674686	Intergenic			T	TTTTA	2922.73	common
Pf3D7_02_v3	676139	Exon_indel	PF3D7_0216400	vacuolar protein sorting-associated protein 45	G	GATA	4474.73	common
Pf3D7_03_v3	151467	Intergenic			A	AAT	1548.73	common
Pf3D7_03_v3	248706	Intergenic			A	AAT	1024.73	common
Pf3D7_03_v3	250784	Intergenic			A	ATTATATT	2916.73	common
Pf3D7_03_v3	486435	Intergenic			CAT	C	1877.73	common
Pf3D7_03_v3	499114	Intergenic			TTA	T	1638.73	common
Pf3D7_03_v3	527747	Intergenic			CAT	C	1277.73	common
Pf3D7_03_v3	532854	Intergenic			T	TTATATATA	2897.73	common
Pf3D7_03_v3	538417	Exon_indel	PF3D7_0313000	conserved Plasmodium protein, unknown function	T	TTGTATTATCTTTATTTAAATTATA	1689.73	common
Pf3D7_03_v3	614336	Intergenic			C	A	2159.77	common
Pf3D7_03_v3	630529	Intergenic			AATAT	A	1608.73	common
Pf3D7_03_v3	695989	Intergenic			A	AGATAAAATGTTCTTATATAATGATAAAATGTTCTTATATAAT	2290.73	common
Pf3D7_03_v3	697432	Intergenic			G	GTA	1159.73	common
Pf3D7_03_v3	711223	Intergenic			AAT	A	1424.73	common
Pf3D7_03_v3	993218	Exon_nonsynonymous_SNP*	PF3D7_0323700	U4/U6.U5 tri-snRNP-associated protein 1, putative	A	ATTTTTTTTTTTTTTTTTTTTTTTTTTTTTTTTTTTTT	1121.72	low complexity
Pf3D7_03_v3	996702	Intergenic			AATATAT	A	2339.73	common
Pf3D7_04_v3	36601	Subtelomeric	PF3D7_0400100	erythrocyte membrane protein 1, PfEMP1	C	CCTAGTGGTAACAACACAACAG	3497.73	common
Pf3D7_04_v3	95846	Subtelomeric			AAT	A	1264.73	common
Pf3D7_04_v3	97224	Subtelomeric			A	AATAT,AATATAT	1035.73	common
Pf3D7_04_v3	204564	Intergenic			CAT	C	1017.73	common
Pf3D7_04_v3	214728	Intergenic			CATAT	C	1096.73	common
Pf3D7_04_v3	249735	Exon_indel	PF3D7_0404600	conserved Plasmodium membrane protein, unknown function	GATATGAATACACATATGATCACAC	G	2918.73	common
Pf3D7_04_v3	250092	Exon_indel	PF3D7_0404600	conserved Plasmodium membrane protein, unknown function	CATAATA	C	5880.73	common
Pf3D7_04_v3	250394	Exon_indel	PF3D7_0404600	conserved Plasmodium membrane protein, unknown function	AACCACC	A	4433.73	common
Pf3D7_04_v3	277995	Intergenic			A	AATAAATATATATAT	2293.73	common
Pf3D7_04_v3	303188	Intergenic			TTATATATATA	T	2200.73	common
Pf3D7_04_v3	313649	Intergenic			AATATATATATAT	A	3295.73	common
Pf3D7_04_v3	313855	Intergenic			AATATATATATATATATATAT	A	3755.73	common
Pf3D7_04_v3	330980	Intergenic			AATAAATAAATATATATATATATATAT	A	4052.73	common
Pf3D7_04_v3	338615	Exon_indel	PF3D7_0406500	NYN domain-containing protein, putative	CGTTTATATTTTCATCGTTTATATTTTTATT	C	1744.73	common
Pf3D7_04_v3	338977	Exon_indel	PF3D7_0406500	NYN domain-containing protein, putative	A	ATTTTTATTTTATCCC	2927.73	common
Pf3D7_04_v3	340856	Exon_indel	PF3D7_0406500	NYN domain-containing protein, putative	GCGTCATTTTGTCATTTCTAAAATTTTTGATTTCTTTCTCAAT	G	1664.73	common
Pf3D7_04_v3	343440	Exon_indel	PF3D7_0406500	NYN domain-containing protein, putative	ACTTTTATTATCGTCAGGTTTG	A	2708.73	common
Pf3D7_04_v3	344766	Intergenic			CATATAAAT	C	2376.73	common
Pf3D7_04_v3	350308	Intron	PF3D7_0406700	KLRAQ domain-containing protein, putative	A	AATATATATATATATATATATATATATATATATAT	1059.73	common
Pf3D7_04_v3	351078	Intron	PF3D7_0406700	KLRAQ domain-containing protein, putative	G	GAAATAAAATGAAATA	1617.77	common
Pf3D7_04_v3	355583	Exon_indel	PF3D7_0406900	conserved Plasmodium protein, unknown function	T	TATCATTTTCGTCTTTTTTTTCATTTTCATTTTTTTC	2534.73	common
Pf3D7_04_v3	355717	Exon_indel	PF3D7_0406900	conserved Plasmodium protein, unknown function	A	ACATTTTTTT	2761.73	common
Pf3D7_04_v3	369999	Intron	PF3D7_0407500	mitochondrial carrier protein, putative	TTATA	T	1988.73	common
Pf3D7_04_v3	374624	Exon_indel	PF3D7_0407600	conserved Plasmodium protein, unknown function	CAAATAATATAAATAATATAAATAATAT	C	4074.73	common
Pf3D7_04_v3	375115	Exon_indel	PF3D7_0407600	conserved Plasmodium protein, unknown function	AATGTAAATGATGAAAATGATGAAAATGATGAAAATGATGAAAATGATGAAAATGATGAAAATGATGAAAATG	A	2845.73	common
Pf3D7_04_v3	383325	Intergenic			CTATATATA	C	1534.73	common
Pf3D7_04_v3	406744	Intron	PF3D7_0408400	conserved protein, unknown function	C	CATATATATAT	3337.73	common
Pf3D7_04_v3	739929	Intergenic			A	AAT	1438.73	common
Pf3D7_04_v3	877564	Intergenic			AAT	A	1613.73	common
Pf3D7_04_v3	914052	Intergenic			AAT	A	2283.73	common
Pf3D7_04_v3	1149154	Subtelomeric			C	CTATATTATAT	2211.73	common
Pf3D7_05_v3	75366	Exon_indel	PF3D7_0501400	interspersed repeat antigen	GGTACAAGAACCAGTCACA	G	1090.72	low complexity
Pf3D7_05_v3	78107	Exon_synonymous_SNP	PF3D7_0501400	interspersed repeat antigen	C	CAACACAAGAACCAATCTTAACACAAGAATCAACCTTAACACAAGAATCAACCTTAACACAAGAATCAACCTTAACACAAGAATCAACCTTAATACAAGAATCAACCTTAACACAAGAATCAACCTT	4675.73	common
Pf3D7_05_v3	180718	Exon_indel	PF3D7_0504700	centrosomal protein CEP120, putative	GAAGTGAAAAATATTAAAGTCAAAAATATTGAAGTGAAAAATATTA	G	3063.73	common
Pf3D7_05_v3	312253	Intergenic			A	T	1371.77	common
Pf3D7_06_v3	59830	Intergenic			G	T	3911.77	common
Pf3D7_06_v3	59833	Intergenic			A	C	3911.77	common
Pf3D7_06_v3	59933	Intergenic			TTACCAGATACTGTGTACTTTTCTCCAGACTACACTCTACGACTCGTACAGC	T	1861.73	low complexity
Pf3D7_06_v3	61623	Intergenic			G	GTACTATGTACTCTTCTCCAGACTACTCTCTACCATTCGTAGGGTTATCAGA	1280.72	low complexity
Pf3D7_06_v3	889837	Intergenic			T	TTATTA	1582.73	common
Pf3D7_07_v3	87260	Intergenic			TTA	T	1054.73	common
Pf3D7_07_v3	120131	Exon_indel	PF3D7_0703000	conserved Plasmodium protein, unknown function	A	AAATAATAATAATAAT	3256.73	common
Pf3D7_07_v3	136886	Exon_indel	PF3D7_0703500	erythrocyte membrane-associated antigen	T	TAAC	3605.73	common
Pf3D7_07_v3	204498	Intergenic			T	A	1794.77	common
Pf3D7_07_v3	204502	Intergenic			T	A	1794.77	common
Pf3D7_07_v3	382704	Exon_synonymous_SNP	PF3D7_0708400	heat shock protein 90	C	A	3647.77	common
Pf3D7_07_v3	839236	Intron	PF3D7_0719100	ATP synthase F0 subunit a-like protein, putative	C	CATAT	1122.73	common
Pf3D7_08_v3	65587	Subtelomeric			CA	C	1287.73	common
Pf3D7_08_v3	223165	Intergenic			ATTATTTAT	A	2345.73	common
Pf3D7_08_v3	701497	Exon_indel	PF3D7_0814500	conserved protein, unknown function	C	CAATAAT	4298.73	common
Pf3D7_08_v3	785496	Exon_indel	PF3D7_0817300	conserved Plasmodium protein, unknown function	GTATTAT	G	4790.73	common
Pf3D7_08_v3	841900	Intergenic			T	TA	1835.73	common
Pf3D7_08_v3	886767	Intergenic			C	A	1356.77	common
Pf3D7_08_v3	886769	Intergenic			C	A	1356.77	common
Pf3D7_08_v3	886772	Intergenic			G	T	1321.77	common
Pf3D7_08_v3	886774	Intergenic			A	T	1321.77	common
Pf3D7_08_v3	886780	Intergenic			G	T	1006.77	common
Pf3D7_08_v3	1340379	Exon_indel	PF3D7_0831300	Plasmodium exported protein, unknown function	ATGATAAGGAAGATTTAAG	A	1703.73	common
Pf3D7_08_v3	1350111	Intergenic			A	AAT	1321.73	common
Pf3D7_08_v3	1384271	Subtelomeric	PF3D7_0832000	stevor	TTATATA	T	3659.73	common
Pf3D7_08_v3	1425966	Subtelomeric			C	A	1005.77	common
Pf3D7_09_v3	236031	Intergenic			A	AATAAT	1302.73	common
Pf3D7_09_v3	236870	Intron	PF3D7_0905100	nucleoporin NUP221, putative	C	CATATATATAT	2953.73	common
Pf3D7_09_v3	501016	Intron	PF3D7_0911000	phosphatidylinositol N-acetylglucosaminyltransferase, putative	T	TTA	1021.73	common
Pf3D7_09_v3	999163	Intergenic			A	AAT	1483.73	common
Pf3D7_09_v3	1391912	Intergenic			AAT	A	1277.73	common
Pf3D7_10_v3	273606	Intergenic			T	TTATTA	1633.73	common
Pf3D7_10_v3	445669	Exon_nonsynonymous_SNP	PF3D7_1011600	heptatricopeptide repeat-containing protein, putative	A	G	3584.77	common
Pf3D7_10_v3	1544865	Exon_nonsynonymous_SNP	PF3D7_1038400	gametocyte-specific protein	A	G	3989.77	common
Pf3D7_10_v3	1544889	Exon_nonsynonymous_SNP	PF3D7_1038400	gametocyte-specific protein	A	G	2055.77	common
Pf3D7_10_v3	1669362	Subtelomeric			G	A	1186.77
Pf3D7_10_v3	1669368	Subtelomeric			C	T	1186.77
Pf3D7_10_v3	1669370	Subtelomeric			A	T	1186.77
Pf3D7_10_v3	1669383	Subtelomeric			G	A	1048.77
Pf3D7_10_v3	1670209	Subtelomeric			A	AGT	1133.73
Pf3D7_10_v3	1670210	Subtelomeric			TCGC	T	1133.73
Pf3D7_10_v3	1670214	Subtelomeric			AGAACC	A	1223.73
Pf3D7_10_v3	1670222	Subtelomeric			A	ACCTAT	1383.73
Pf3D7_10_v3	1670229	Subtelomeric			T	G	1477.77
Pf3D7_10_v3	1670236	Subtelomeric			A	G	1727.77
Pf3D7_10_v3	1671618	Subtelomeric			C	A	3391.77
Pf3D7_10_v3	1671620	Subtelomeric			A	G	3391.77
Pf3D7_10_v3	1671625	Subtelomeric			A	T	3436.77
Pf3D7_10_v3	1671626	Subtelomeric			G	A	3510.77
Pf3D7_10_v3	1671629	Subtelomeric			T	A	3613.77
Pf3D7_11_v3	1014180	Intergenic			A	AAT	1517.77	common
Pf3D7_11_v3	1732618	Exon_nonsynonymous_SNP	PF3D7_1143300	DNA-directed RNA polymerases I and III subunit RPAC1, putative	G	C	3524.77	common
Pf3D7_11_v3	1760454	Intergenic			ATATAT	A	1673.73	common
Pf3D7_12_v3	497610	Intergenic			T	TATATATATATATATTTATTTATTTATTTATTTATTTATTTATTCTTTTTTCTTTTGATATTATATATGGTACGATGAATAAAAAGTAATATAAAAATAAATAAATAAATAAATAAATAAATAAATAAATATAATATATATA	1311.73	common
Pf3D7_12_v3	725103	Intergenic			T	TA	1462.73	common
Pf3D7_13_v3	421903	Intergenic			AAT	A	1308.73	common
Pf3D7_13_v3	441372	Exon_nonsynonymous_SNP	PF3D7_1309700	vacuolar protein sorting-associated protein 18, putative	A	T	3588.77	common
Pf3D7_13_v3	465164	Intron	PF3D7_1310600	ras-related protein Rab-5B	A	AATAAT	1691.73	common
Pf3D7_13_v3	548174	Intergenic			A	AATAT	1253.73	common
Pf3D7_13_v3	928979	Intron	PF3D7_1322100	histone-lysine N-methyltransferase SET2	G	GATTAT	3653.73	common
Pf3D7_13_v3	1912603	Intron	PF3D7_1347800	leucine-rich repeat protein	AATATATATATATAT	A	1733.73	common
Pf3D7_13_v3	2211638	Intergenic			A	ATAAAAATATATATATATATATATATACATTTGTATATG	1632.73	common
Pf3D7_13_v3	2808449	Intergenic			C	CTA	2408.73	common
Pf3D7_13_v3	2846593	Subtelomeric			AATATATAT	A	1557.73	common
Pf3D7_14_v3	186572	Intron	PF3D7_1405400	DNA mismatch repair protein, putative	C	CATAT	1246.73	common
Pf3D7_14_v3	572810	Intergenic			A	AAT	1331.73	common
Pf3D7_14_v3	1153878	Intergenic			G	GATAT	1864.73	common
Pf3D7_14_v3	1339030	Intergenic			AAT	A	2325.73	common
Pf3D7_14_v3	1492846	Exon_nonsynonymous_SNP	PF3D7_1436600	cGMP-dependent protein kinase	C	A	1267.77	common
Pf3D7_14_v3	1714654	Intergenic			A	AATTAT	1977.73	common
Pf3D7_14_v3	2030103	Intergenic			T	TTA	1927.77	common
Pf3D7_14_v3	2518222	Intergenic			C	CATAT	2602.73	common
Pf3D7_14_v3	2540663	Exon_nonsynonymous_SNP	PF3D7_1462400	conserved Plasmodium protein, unknown function	A	T	3703.77	common
Pf3D7_14_v3	2824219	Intergenic			T	TTATA	1586.73	common
Pf3D7_14_v3	2997115	Intergenic			A	AT	1454.73	common
Pf3D7_14_v3	3157659	Subtelomeric	PF3D7_1476700	lysophospholipase, putative	T	C	4029.77	common
Pf3D7_14_v3	3185580	Subtelomeric			C	CAT	1027.73	common
