# Supplementary material for: Highly efficient CRISPR/Cas9 system in Plasmodium falciparum using Cas9-expressing parasites and a linear donor template
Source: Sci Rep. 2021 Sep 16;11:18501. doi: 10.1038/s41598-021-97984-z (PMC8445982; doi:10.1038/s41598-021-97984-z)
Supplement: Supplementary file 4 — Supplementary Information 3. [file 41598_2021_97984_MOESM4_ESM.xlsx]

## Sheet: sup data 4
Supplementary Data 3: The definition of subtelomeric regions: Subtelomeric regions are defined as the genomic regions except for the regions between at L-position and R-position
Chromosome-end	Position	Gene ID	Protein feature
Pf3D7_01_v3-L	102282	PF3D7_0102200	ring-infected erythrocyte surface antigen
Pf3D7_01_v3-R	542480	PF3D7_0114000	exported protein family 1
Pf3D7_02_v3-L	74396	PF3D7_0201500	Plasmodium exported protein (hyp9), unknown function
Pf3D7_02_v3-R	838843	PF3D7_0220800	cytoadherence linked asexual protein 2
Pf3D7_03_v3-L	83515	PF3D7_0301300	epoxide hydrolase 1
Pf3D7_03_v3-R	1002872	PF3D7_0323900	erythrocyte membrane protein 1 (PfEMP1), exon 2, pseudogene
Pf3D7_04_v3-L	171985	PF3D7_0402800	erythrocyte membrane protein 1 (PfEMP1), pseudogene
Pf3D7_04_v3-R	1127779	PF3D7_0424900	Plasmodium exported protein (PHISTa), unknown function
Pf3D7_05_v3-L	41403	PF3D7_0500700	rifin, pseudogene
Pf3D7_05_v3-R	1322400	PF3D7_0532700	erythrocyte membrane protein 1 (PfEMP1), pseudogene
Pf3D7_06_v3-L	52898	PF3D7_0601400	erythrocyte membrane protein 1 (PfEMP1), pseudogene
Pf3D7_06_v3-R	1313708	PF3D7_0631200	erythrocyte membrane protein 1 (PfEMP1), pseudogene
Pf3D7_07_v3-L	82943	PF3D7_0701900	Plasmodium exported protein, unknown function
Pf3D7_07_v3-R	1378618	PF3D7_0731800	alpha/beta hydrolase, putative
Pf3D7_08_v3-L	71785	PF3D7_0800700	surface-associated interspersed protein 8.3 (SURFIN 8.3)
Pf3D7_08_v3-R	1383349	PF3D7_0832000	stevor
Pf3D7_09_v3-L	78874	PF3D7_0901600	stevor
Pf3D7_09_v3-R	1458392	PF3D7_0936800	Plasmodium exported protein (PHISTc), unknown function
Pf3D7_10_v3-L	61365	PF3D7_1000900	erythrocyte membrane protein 1 (PfEMP1), pseudogene
Pf3D7_10_v3-R	1568709	PF3D7_1039000	serine/threonine protein kinase, FIKK family
Pf3D7_11_v3-R	111429	PF3D7_1102300	Plasmodium exported protein, unknown function
Pf3D7_11_v3-R	1991359	PF3D7_1149500	ring-infected erythrocyte surface antigen 2, pseudogene
Pf3D7_12_v3-L	64336	PF3D7_1200700	acyl-CoA synthetase
Pf3D7_12_v3-R	2183464	PF3D7_1253500	Plasmodium exported protein, unknown function
Pf3D7_13_v3-L	113815	PF3D7_1302000	EMP1-trafficking protein
Pf3D7_13_v3-R	2832952	PF3D7_1372000	Plasmodium exported protein (PHISTa), unknown function
Pf3D7_14_v3-L	43093	PF3D7_1401100	DnaJ protein, putative
Pf3D7_14_v3-R	3147490	PF3D7_1476500	probable protein, unknown function
