# Supplementary material for: Highly efficient CRISPR/Cas9 system in Plasmodium falciparum using Cas9-expressing parasites and a linear donor template
Source: Sci Rep. 2021 Sep 16;11:18501. doi: 10.1038/s41598-021-97984-z (PMC8445982; doi:10.1038/s41598-021-97984-z)
Supplement: Supplementary file 5 — Supplementary Information 4. [file 41598_2021_97984_MOESM5_ESM.xlsx]

## Sheet: SupData
Supplementary Data4:CNV in 3D7cas9 and 3D7cas9-pfap2-g-ko.
Chromosome	P. falciparum chromosome name in PlasmoDB
Start and End	Positions (bp) of each bin
Log2(FoldChange)	Log2 fold change(reads mapped on the bin/average read number for all bins)
Associated gene	Gene ID associated with the bin
Gene description	Functional description of proteins encoded by Associated genes
Chromosome	Start	End	Log2(FoldChange)	Associated gene	Gene description	vs ap2g-ko
Pf3D7_04_v3	963001	964000	1.48863	PF3D7_0421100	erythrocyte membrane protein 1, PfEMP1	common
Pf3D7_04_v3	965001	966000	1.50507	PF3D7_0421100	erythrocyte membrane protein 1, PfEMP1	common
Pf3D7_04_v3	972001	973000	1.24483	PF3D7_0421300	erythrocyte membrane protein 1, PfEMP1	common
Pf3D7_10_v3	1544001	1545000	1.24763	PF3D7_1038400	gametocyte-specific protein	common
Pf3D7_12_v3	974001	975000	1.63235	PF3D7_1224000	GTP cyclohydrolase 1	common
Pf3D7_12_v3	975001	976000	2.13598	PF3D7_1224000	GTP cyclohydrolase 1	common
Pf3D7_14_v3	113001	114000	1.01824	PF3D7_1403100	condensin complex subunit 1, putative	common
Pf3D7_14_v3	114001	115000	1.29969	PF3D7_1403100	condensin complex subunit 1, putative	common
Pf3D7_14_v3	115001	116000	1.49805	PF3D7_1403100	condensin complex subunit 1, putative	common
Pf3D7_14_v3	116001	117000	1.17318	PF3D7_1403100	condensin complex subunit 1, putative	common
Pf3D7_14_v3	117001	118000	1.36289	PF3D7_1403100	condensin complex subunit 1, putative	common
Pf3D7_14_v3	118001	119000	1.1193	PF3D7_1403100	condensin complex subunit 1, putative	common
Pf3D7_14_v3	122001	123000	1.07596	PF3D7_1403300	tetratricopeptide repeat protein, putative	common
Pf3D7_14_v3	123001	124000	1.12842	PF3D7_1403300	tetratricopeptide repeat protein, putative	common
Pf3D7_14_v3	124001	125000	1.33951	PF3D7_1403300	tetratricopeptide repeat protein, putative	common
Pf3D7_14_v3	126001	127000	1.36289	PF3D7_1403400	conserved Plasmodium protein, unknown function	common
Pf3D7_14_v3	134001	135000	1.2943	PF3D7_1403700	translocation associated membrane protein, putative	common
Pf3D7_14_v3	135001	136000	1.24763	PF3D7_1403700	translocation associated membrane protein, putative	common
